# Supplementary material for: Comparison of Flavonoid Content, Antioxidant Potential, Acetylcholinesterase Inhibition Activity and Volatile Components Based on HS-SPME-GC-MS of Different Parts from Matteuccia struthiopteris (L.) Todaro
Source: Molecules. 2024 Mar 4;29(5):1142. doi: 10.3390/molecules29051142 (PMC10934419; doi:10.3390/molecules29051142)
Supplement: Supplementary file 1 [file molecules-29-01142-s001.zip]

Archive with 1 entries (1 files):
- molecules-2874325-supplementary.pdf
